# Supplementary material for: The Volatile Organic Compounds of Streptomyces spp.: An In-Depth Analysis of Their Antifungal Properties
Source: Microorganisms. 2023 Jul 16;11(7):1820. doi: 10.3390/microorganisms11071820 (PMC10384482; doi:10.3390/microorganisms11071820)
Supplement: Supplementary file 1 [file microorganisms-11-01820-s001.zip]

Archive with 1 entries (1 files):
- microorganisms-2501217-supplementary.pdf
